# Supplementary material for: In Vivo Modelling of ATP1A3 G316S-Induced Ataxia in C. elegans Using CRISPR/Cas9-Mediated Homologous Recombination Reveals Dominant Loss of Function Defects
Source: PLoS One. 2016 Dec 9;11(12):e0167963. doi: 10.1371/journal.pone.0167963 (PMC5148073; doi:10.1371/journal.pone.0167963)
Supplement: S1 File — (XLSX) [file pone.0167963.s002.xlsx]

## Sheet: Pumping 1 - homozygous
Young adult animals
Strain		N2	rt251	rt252
Genotype		wildtype
Temperature		25	25	25
Unit		pumps/min	pumps/min	pumps/min
Average		238.2	202.5	161.2
SEM		13.5	17.4	22.7
Significance	vs. N2		4.91324e-06	6.14272e-13
	vs. rt251			3.97701e-05
RAW DATA					converted to pumps/min
	N2	rt251	rt252			N2	rt251	rt252
Trial 1	42	36	25		Trial 1	252	216	150
2015-07-01	40	40	30		2015-07-01	240	240	180
	42	38	34			252	228	204
	44	39	27			264	234	162
	41	35	31			246	210	186
	34	37	25			204	222	150
	46	43	15			276	258	90
	44	34	24			264	204	144
	43	39	38			258	234	228
	48	21	14			288	126	84
Trial 2	37	35	24		Trial 2	222	210	144
2015-07-02	34	31	26		2015-07-02	204	186	156
	33	37	29			198	222	174
	41	34	31			246	204	186
	37	33	32			222	198	192
	37	22	32			222	132	192
	37	34	25			222	204	150
	39	39	36			234	234	216
	37	35	15			222	210	90
	41	33	32			246	198	192
Trial 3	40	31	32		Trial 3	240	186	192
2015-07-02	42	36	20		2015-07-02	252	216	120
	41	31	34			246	186	204
	34	27	26			204	162	156
	41	32	29			246	192	174
	36	27	31			216	162	186
	37	33	24			222	198	144
	39	33	24			234	198	144
	37		12			222		72
	47		29			282		174
n	30	28	30		n	30	28	30
AVE	39.7	33.75	26.8667		AVE	238.2	202.5	161.2
STDEV	3.90535	5.02309	6.56392		STDEV	23.4321	30.1386	39.3835
SEM	0.713015	0.949276	1.1984		SEM	4.27809	5.69565	7.19042

## Sheet: Pumping 2 - heterozygous
Young adult animals
Strain		N2	ad467	+/nT1	ad467/nT1	rt251/nT1	rt252/nT1
Genotype		wild type
Temperature		25	25	25	25	25	25
Unit		pumps/min	pumps/min	pumps/min	pumps/min	pumps/min	pumps/min
Average		251.357	155.538	238.154	225.31	237.517	206.571
SEM		25.9116	22.8897	17.1092	21.3057	22.9879	18.3407
Significance	vs. N2		1.81737e-12	0.258616
	vs. +/nT1				0.218908	0.8493	0.00207638
RAW DATA									converted to pumps/min
		N2	ad467	+/nT1	ad467/nT1	rt251/nT1	rt252/nT1			N2	ad467	+/nT1	ad467/nT1	rt251/nT1	rt252/nT1
	Trial 1	36	22	35	28	22	22		Trial 1	216	132	210	168	132	132
	2015-08-12	35	27	34	32	33	27		2015-08-12	210	162	204	192	198	162
		31	25	42	40	30	31			186	150	252	240	180	186
		41	21	34	35	38	27			246	126	204	210	228	162
		31	24	41	35	26	30			186	144	246	210	156	180
		38	24	32	34	34	32			228	144	192	204	204	192
		26	22	17	30	33	32			156	132	102	180	198	192
		37	15	32	36	36	31			222	90	192	216	216	186
		41	25	42	23	44	37			246	150	252	138	264	222
		37		33	29	36	25			222		198	174	216	150
	Trial 2	42	26	43	42	44	42		Trial 2	252	156	258	252	264	252
	2015-08-21	48	32	40	37	44	35		2015-08-21	288	192	240	222	264	210
		54	28	43	34	42	36			324	168	258	204	252	216
		51	15	42	38	36	40			306	90	252	228	216	240
		26	25	44	34	45	37			156	150	264	204	270	222
		50	30	36	44	46	34			300	180	216	264	276	204
		50	31	44	41	41	37			300	186	264	246	246	222
		51	27	41	36	40	39			306	162	246	216	240	234
		44			42	34	38			264			252	204	228
					32								192
	Trial 3	46	34	47	44	39	37		Trial 3	276	204	282	264	234	222
	2015-08-21	39	29	46	44	47	28		2015-08-21	234	174	276	264	282	168
		45	32	45	44	44	36			270	192	270	264	264	216
		43	21	42	43	48	36			258	126	252	258	288	216
		46	23	48	46	47	38			276	138	288	276	282	228
		45	24	44	44	44	39			270	144	264	264	264	234
		48	29	44	48	46	41			288	174	264	288	276	246
		45	31	41	33	45	43			270	186	246	198	270	258
		47	32		41	45	34			282	192		246	270	204
						39								234
	n	28	26	26	29	29	28		n	28	26	26	29	29	28
	AVE	41.8929	25.9231	39.6923	37.5517	39.5862	34.4286		AVE	251.357	155.538	238.154	225.31	237.517	206.571
	STDEV	7.48004	4.93901	6.60769	6.15041	6.63603	5.2945		STDEV	44.8803	29.6341	39.6461	36.9025	39.8162	31.767
	SEM	1.4136	0.96862	1.29587	1.1421	1.23228	1.00057		SEM	8.48157	5.81172	7.77525	6.85262	7.39368	6.0034

## Sheet: Pumping 3 - aged heterozygous
Day 6 adult animals
Strain		N2	ad467	+/nT1	ad467/nT1	rt251/nT1	rt252/nT1
Genotype		wild type
Temperature		25	25	25	25	25	25
Unit		pumps/min	pumps/min	pumps/min	pumps/min	pumps/min	pumps/min
Average		191.76	108.5	199.355	174.72	166.889	151.4
SEM		11.9322	6.97433	6.16364	12.2049	8.14633	10.9495
Significance	vs. N2		3.0834e-07	0.552692
	vs. +/nT1				0.0618411	0.00210647	0.000294164
RAW DATA									converted to pumps/min
		N2	ad467	+/nT1	ad467/nT1	rt251/nT1	rt252/nT1			N2	ad467	+/nT1	ad467/nT1	rt251/nT1	rt252/nT1
	Trial 1	31	8	40	31	30	18		Trial 1	186	48	240	186	180	108
	2015-09-25	39	4	36	31	31	12		2015-09-25	234	24	216	186	186	72
		33	11	29	37	37	26			198	66	174	222	222	156
		28	21	32	26	28	17			168	126	192	156	168	102
		29		35	20	28	22			174		210	120	168	132
		36		34	35	34	18			216		204	210	204	108
		26		29	24	22	13			156		174	144	132	78
				40	23	27	11					240	138	162	66
				26	40		9					156	240		54
				27			26					162			156
	Trial 2	31	14	33	44	20	44		Trial 2	186	84	198	264	120	264
	2015-11-07	43	16	35	37	27	28		2015-11-07	258	96	210	222	162	168
		30	24	37	44	38	32			180	144	222	264	228	192
		35	21	26	28	30	25			210	126	156	168	180	150
		41	24	40	37	33	40			246	144	240	222	198	240
		50	26	36	35	22	46			300	156	216	210	132	276
		16	25	32	47		30			96	150	192	282		180
		11	26	33	28					66	156	198	168
		19	18	37						114	108	222
		43		36						258		216
	Trial 3	23	18	44	11	38	12		Trial 3	138	108	264	66	228	72
	2015-11-18	44	15	32	20	36	33		2015-11-18	264	90	192	120	216	198
		36	15	25	22	36	36			216	90	150	132	216	216
		44	17	36	21	14	21			264	102	216	126	84	126
		30	14	38	21	36	31			180	84	228	126	216	186
		20	19	30	39	24	29			120	114	180	234	144	174
		21	15	27	14	22	30			126	90	162	84	132	180
		40	23	39	13	32	14			240	138	234	78	192	84
			24	16		20	38				144	96		120	228
			16	34		21	22				96	204		126	132
			20	36		30	33				120	216		180	198
						16	21							96	126
						19	20							114	120
	n	25	24	31	25	27	30		n	25	24	31	25	27	30
	AVE	31.96	18.0833	33.2258	29.12	27.8148	25.2333		AVE	191.76	108.5	199.355	174.72	166.889	151.4
	STDEV	9.94351	5.69452	5.71961	10.1707	7.05493	9.99546		STDEV	59.661	34.1671	34.3177	61.0243	42.3296	59.9728
	SEM	1.9887	1.16239	1.02727	2.03414	1.35772	1.82491		SEM	11.9322	6.97433	6.16364	12.2049	8.14633	10.9495

## Sheet: Aldicarb 1 - homozygous
Young adult animals
Temperature: 25
		Trial 1	Trial 2	Trial 3					average
Strain Name	Time								%Paralysed	Std dev	Std error
wild-type	0	0	0	0					0	0	0
	60	0	0	0					0	0	0
	120	0.133333	0	0.133333					0.0888889	0.07698	0.0444444
	180	0.466667	0.266667	0.266667					0.333333	0.11547	0.0666667
	240	0.666667	0.4	0.466667					0.511111	0.138778	0.0801234
	300	0.8	0.466667	0.733333					0.666667	0.176383	0.101835
	360	0.866667	0.666667	0.933333					0.822222	0.138778	0.0801234
	420	1	0.933333	1					0.977778	0.03849	0.0222222
eat-6(rt251)	0	0	0	0					0	0	0
	60	0.2	0.0666667	0					0.0888889	0.101835	0.0587945
	120	1	0.866667	1					0.955556	0.07698	0.0444444
	180	1	1	1					1	0	0
	240	1	1	1					1	0	0
	300	1	1	1					1	0	0
	360	1	1	1					1	0	0
	420	1	1	1					1	0	0
eat-6(rt252)	0	0	0	0					0	0	0
	60	0	0	0					0	0	0
	120	0.733333	0.866667	1					0.866667	0.133333	0.07698
	180	1	1	1					1	0	0
	240	1	1	1					1	0	0
	300	1	1	1					1	0	0
	360	1	1	1					1	0	0
	420	1	1	1					1	0	0
RAW DATA
Strain Name	Time	#Paralysed	#Total	% Paralysed		Strain Name	Time	#Paralysed	#Total	% Paralysed		Strain Name	Time	#Paralysed	#Total	% Paralysed
N2	0	0	15	0		N2	0	0	15	0		N2	0	0	15	0
	60	0	15	0			60	0	15	0			60	0	15	0
	120	2	15	0.133333			120	0	15	0			120	2	15	0.133333
	180	7	15	0.466667			180	4	15	0.266667			180	4	15	0.266667
	240	10	15	0.666667			240	6	15	0.4			240	7	15	0.466667
	300	12	15	0.8			300	7	15	0.466667			300	11	15	0.733333
	360	13	15	0.866667			360	10	15	0.666667			360	14	15	0.933333
	420	15	15	1			420	14	15	0.933333			420	15	15	1
eat-6(rt251)	0	0	15	0		eat-6(rt251)	0	0	15	0		eat-6(rt251)	0	0	18	0
	60	3	15	0.2			60	1	15	0.0666667			60	0	18	0
	120	15	15	1			120	13	15	0.866667			120	18	18	1
	180						180	15	15	1			180
	240						240						240
	300						300						300
	360						360						360
	420						420						420
eat-6(rt252)	0	0	15	0		eat-6(rt252)	0	0	15	0		eat-6(rt252)	0	0	14	0
	60	0	15	0			60	0	15	0			60	0	14	0
	120	11	15	0.733333			120	13	15	0.866667			120	14	14	1
	180	15	15	1			180	15	15	1			180
	240						240						240
	300						300						300
	360						360						360
	420						420						420

## Sheet: Aldicarb 2 - heterzygous
Young adult animals
Temperature: 25
Strain Name	Time	Trial 1	Trial 2	Trial 3					%Paralysed	Std dev	Std error
N2	0	0	0	0					0	0	0
	60	0	0	0.0666667					0.0222222	0.03849	0.0222222
	120	0	0.133333	0.4					0.177778	0.20367	0.117589
	180	0	0.4	0.733333					0.377778	0.367171	0.211986
	240	0.133333	0.533333	0.866667					0.511111	0.367171	0.211986
	300	0.533333	0.733333	0.866667					0.711111	0.167774	0.0968644
	360	0.866667	0.866667	0.933333					0.888889	0.03849	0.0222222
	420	0.933333	0.933333	0.933333					0.933333	1.35974e-16	7.85046e-17
+/nT1	0	0	0	0					0	0	0
	60	0	0.0714286	0.0833333					0.0515873	0.0450707	0.0260216
	120	0	0.357143	0.333333					0.230159	0.199679	0.115284
	180	0.0666667	0.5	0.583333					0.383333	0.277389	0.16015
	240	0.133333	0.785714	0.583333					0.500794	0.333931	0.192795
	300	0.4	0.857143	0.666667					0.64127	0.229627	0.132575
	360	0.8	0.857143	0.833333					0.830159	0.0287034	0.0165719
	420	0.866667	0.928571	0.833333					0.87619	0.0483281	0.0279022
ad467	0	0	0	0					0	0	0
	60	0.266667	0.454545	0.6					0.440404	0.167116	0.0964845
	120	0.533333	0.727273	0.866667					0.709091	0.167409	0.0966535
	180	0.733333	0.909091	0.933333					0.858586	0.109147	0.0630161
	240	1	1	0.933333					0.977778	0.03849	0.0222222
	300	1	1	1					1	0	0
	360	1	1	1					1	0	0
	420	1	1	1					1	0	0
rt252	0	0	0	0					0	0	0
	60	0	0.75	0.3125					0.354167	0.376732	0.217506
	120	0.733333	0.875	0.75					0.786111	0.0774298	0.0447041
	180	0.933333	0.9375	1					0.956944	0.0373454	0.0215614
	240	1	1	1					1	0	0
	300	1	1	1					1	0	0
	360	1	1	1					1	0	0
	420	1	1	1					1	0	0
ad467/nT1	0	0	0	0					0	0	0
	60	0	0	0.133333					0.0444444	0.07698	0.0444444
	120	0	0.307692	0.333333					0.213675	0.185492	0.107094
	180	0.0666667	0.461538	0.466667					0.331624	0.229474	0.132487
	240	0.533333	0.538462	0.533333					0.535043	0.00296077	0.0017094
	300	0.666667	0.538462	0.533333					0.579487	0.0755432	0.0436149
	360	0.733333	0.615385	0.6					0.649573	0.0729456	0.0421152
	420	0.8	0.692308	0.666667					0.719658	0.0707494	0.0408472
rt251/nT1	0	0	0	0					0	0	0
	60	0	0.357143	0.25					0.202381	0.183271	0.105812
	120	0.307692	0.571429	0.583333					0.487485	0.155819	0.0899619
	180	0.692308	0.785714	0.666667					0.714896	0.0626559	0.0361744
	240	0.846154	0.785714	0.666667					0.766178	0.0913244	0.0527262
	300	0.846154	0.785714	0.833333					0.821734	0.0318457	0.0183861
	360	1	0.785714	0.916667					0.900794	0.108021	0.062366
	420	1	0.857143	0.916667					0.924603	0.0717585	0.0414298
rt252/nT1	0	0	0	0					0	0	0
	60	0	0	0.2					0.0666667	0.11547	0.0666667
	120	0.142857	0.333333	0.666667					0.380952	0.265132	0.153074
	180	0.357143	0.533333	0.866667					0.585714	0.258769	0.1494
	240	0.714286	0.866667	0.866667					0.815873	0.0879772	0.0507937
	300	0.857143	0.866667	0.866667					0.863492	0.00549857	0.0031746
	360	0.857143	0.933333	0.933333					0.907937	0.0439886	0.0253968
	420	0.928571	0.933333	0.933333					0.931746	0.00274929	0.0015873
RAW DATA
Strain Name	Time	#Paralysed	#Total	% Paralysed		Strain Name	Time	#Paralysed	#Total	% Paralysed		Strain Name	Time	#Paralysed	#Total	% Paralysed
N2	0	0	15	0		N2	0	0	15	0		N2	0	0	15	0
	60	0	15	0			60	0	15	0			60	1	15	0.0666667
	120	0	15	0			120	2	15	0.133333			120	6	15	0.4
	180	0	15	0			180	6	15	0.4			180	11	15	0.733333
	240	2	15	0.133333			240	8	15	0.533333			240	13	15	0.866667
	300	8	15	0.533333			300	11	15	0.733333			300	13	15	0.866667
	360	13	15	0.866667			360	13	15	0.866667			360	14	15	0.933333
	420	14	15	0.933333			420	14	15	0.933333			420	14	15	0.933333
+/nT1	0	0	15	0		+/nT1	0	0	14	0		+/nT1	0	0	12	0
	60	0	15	0			60	1	14	0.0714286			60	1	12	0.0833333
	120	0	15	0			120	5	14	0.357143			120	4	12	0.333333
	180	1	15	0.0666667			180	7	14	0.5			180	7	12	0.583333
	240	2	15	0.133333			240	11	14	0.785714			240	7	12	0.583333
	300	6	15	0.4			300	12	14	0.857143			300	8	12	0.666667
	360	12	15	0.8			360	12	14	0.857143			360	10	12	0.833333
	420	13	15	0.866667			420	13	14	0.928571			420	10	12	0.833333
ad467	0	0	15	0		ad467	0	0	11	0		ad467	0	0	15	0
	60	4	15	0.266667			60	5	11	0.454545			60	9	15	0.6
	120	8	15	0.533333			120	8	11	0.727273			120	13	15	0.866667
	180	11	15	0.733333			180	10	11	0.909091			180	14	15	0.933333
	240	15	15	1			240	11	11	1			240	14	15	0.933333
	300						300						300	15	15	1
	360						360						360
	420						420						420
rt252	0	0	15	0		rt252	0	0	16	0		rt252	0	0	16	0
	60	0	15	0			60	12	16	0.75			60	5	16	0.3125
	120	11	15	0.733333			120	14	16	0.875			120	12	16	0.75
	180	14	15	0.933333			180	15	16	0.9375			180	16	16	1
	240	15	15	1			240	16	16	1			240
	300						300						300
	360						360						360
	420						420						420
ad467/nT1	0	0	15	0		ad467/nT1	0	0	13	0		ad467/nT1	0	0	15	0
	60	0	15	0			60	0	13	0			60	2	15	0.133333
	120	0	15	0			120	4	13	0.307692			120	5	15	0.333333
	180	1	15	0.0666667			180	6	13	0.461538			180	7	15	0.466667
	240	8	15	0.533333			240	7	13	0.538462			240	8	15	0.533333
	300	10	15	0.666667			300	7	13	0.538462			300	8	15	0.533333
	360	11	15	0.733333			360	8	13	0.615385			360	9	15	0.6
	420	12	15	0.8			420	9	13	0.692308			420	10	15	0.666667
rt251/nT1	0	0	13	0		rt251/nT1	0	0	14	0		rt251/nT1	0	0	12	0
	60	0	13	0			60	5	14	0.357143			60	3	12	0.25
	120	4	13	0.307692			120	8	14	0.571429			120	7	12	0.583333
	180	9	13	0.692308			180	11	14	0.785714			180	8	12	0.666667
	240	11	13	0.846154			240	11	14	0.785714			240	8	12	0.666667
	300	11	13	0.846154			300	11	14	0.785714			300	10	12	0.833333
	360	13	13	1			360	11	14	0.785714			360	11	12	0.916667
	420						420	12	14	0.857143			420	11	12	0.916667
rt252/nT1	0	0	14	0		rt252/nT1	0	0	15	0		rt252/nT1	0	0	15	0
	60	0	14	0			60	0	15	0			60	3	15	0.2
	120	2	14	0.142857			120	5	15	0.333333			120	10	15	0.666667
	180	5	14	0.357143			180	8	15	0.533333			180	13	15	0.866667
	240	10	14	0.714286			240	13	15	0.866667			240	13	15	0.866667
	300	12	14	0.857143			300	13	15	0.866667			300	13	15	0.866667
	360	12	14	0.857143			360	14	15	0.933333			360	14	15	0.933333
	420	13	14	0.928571			420	14	15	0.933333			420	14	15	0.933333

## Sheet: Aldicarb 3 - deletion
Temperature: 25
		Trial 1	Trial 2	Trial 3					average
Strain Name	Time								%Paralysed	Std dev	Std error
+/nT1	0	0	0						0	0	0
	60	0	0						0	0	0
	120	0.230769	0.25						0.240385	0.0135982	0.00961539
	180	0.538462	0.583333						0.560897	0.0317291	0.0224359
	240	0.846154	0.666667						0.75641	0.126917	0.0897436
	300	0.923077	0.75						0.836538	0.122384	0.0865385
	360	1	0.75						0.875	0.176777	0.125
	420	1	0.75						0.875	0.176777	0.125
ok1334/nT1	0	0	0						0	0	0
	60	0.0666667	0						0.0333333	0.0471405	0.0333333
	120	0.266667	0.333333						0.3	0.0471405	0.0333333
	180	0.4	0.666667						0.533333	0.188562	0.133333
	240	0.466667	0.8						0.633333	0.235702	0.166667
	300	0.6	0.933333						0.766667	0.235702	0.166667
	360	0.666667	0.933333						0.8	0.188562	0.133333
	420	1	0.933333						0.966667	0.0471405	0.0333333
ok1320/nT1	0	0	0						0	0	0
	60	0.0666667	0.0625						0.0645833	0.00294628	0.00208333
	120	0.133333	0.375						0.254167	0.170884	0.120833
	180	0.4	0.6875						0.54375	0.203293	0.14375
	240	0.8	0.8125						0.80625	0.00883883	0.00625
	300	0.933333	0.875						0.904167	0.0412479	0.0291667
	360	0.933333	0.875						0.904167	0.0412479	0.0291667
	420	0.933333	0.875						0.904167	0.0412479	0.0291667
RAW DATA
Strain Name	Time	#Paralysed	#Total	% Paralysed		Strain Name	Time	#Paralysed	#Total	% Paralysed
+/nT1	0	0	13	0		+/nT1	0	0	12	0
	60	0	13	0			60	0	12	0
	120	3	13	0.230769			120	3	12	0.25
	180	7	13	0.538462			180	7	12	0.583333
	240	11	13	0.846154			240	8	12	0.666667
	300	12	13	0.923077			300	9	12	0.75
	360	13	13	1			360	9	12	0.75
	420	13	13	1			420	9	12	0.75
ok1334/nT1	0	0	15	0		ok1334/nT1	0	0	15	0
	60	1	15	0.0666667			60	0	15	0
	120	4	15	0.266667			120	5	15	0.333333
	180	6	15	0.4			180	10	15	0.666667
	240	7	15	0.466667			240	12	15	0.8
	300	9	15	0.6			300	14	15	0.933333
	360	10	15	0.666667			360	14	15	0.933333
	420	15	15	1			420	14	15	0.933333
ok1320/nT1	0	0	15	0		ok1320/nT1	0	0	16	0
	60	1	15	0.0666667			60	1	16	0.0625
	120	2	15	0.133333			120	6	16	0.375
	180	6	15	0.4			180	11	16	0.6875
	240	12	15	0.8			240	13	16	0.8125
	300	14	15	0.933333			300	14	16	0.875
	360	14	15	0.933333			360	14	16	0.875
	420	14	15	0.933333			420	14	16	0.875
